# Supplementary material for: Automated 3D Segmentation of the Aorta and Pulmonary Artery on Non-Contrast-Enhanced Chest Computed Tomography Images in Lung Cancer Patients
Source: Diagnostics (Basel). 2022 Apr 12;12(4):967. doi: 10.3390/diagnostics12040967 (PMC9032785; doi:10.3390/diagnostics12040967)
Supplement: Supplementary file 1 [file diagnostics-12-00967-s001.zip]

Archive with 1 entries (1 files):
- diagnostics-1637409-supplementary.pdf
